# Supplementary material for: Temporal and spatial earthquake clustering revealed through comparison of millennial strain-rates from 36Cl cosmogenic exposure dating and decadal GPS strain-rate
Source: Sci Rep. 2021 Dec 2;11:23320. doi: 10.1038/s41598-021-02131-3 (PMC8639784; doi:10.1038/s41598-021-02131-3)
Supplement: Supplementary file 3 — Supplementary Information 3. [file 41598_2021_2131_MOESM3_ESM.xlsx]

## Sheet: Sheet1
SUPPLEMENT S2a
Calculations to scale production rates for spallations and muons capture. (From Stone et al., 1998)
Parameters to be used for given latitudes
latitude	a	b	c	d	e	Mlambda
40	56.7733	649.134	-0.160859	0.00015463	-5.03e-08	0.933
50	69.072	832.457	-0.199252	0.00019391	-6.3653e-08	1
Parameter needed to calculate the pressure P at given elevation z
constant	pressure	temp	lapse_rate
0.03417	1013.25	288.15	0.0065
Calculations of production rates for spallation and muons capture at each site.
Calculation of P(z)							Scaling of the spallation process							Scaling of the muons capture
							40 latitude	50 latitude	per degree	at site	at site	at site		40 latitude	50 latitude	per degree	at site
Fault	elevations (m)	lapserate*z	latitude	P(z)	P(z)		spallation	spallation	spallation	from 40 deg	from 50 deg	average		muon capture	muon capture	muon capture	muon capture
Milesi	198	1.287	38.2852	989.682	989.682		1.15547	1.23691	0.00814326	1.12522	1.14151	1.13337		1.02844	1.10229	0.00738534	1.01577
Malakasa	310	2.015	38.2364	976.548	976.548		1.27152	1.37421	0.0102695	1.23287	1.25341	1.24314		1.08579	1.16376	0.00779722	1.07204
Fili	731	4.7515	38.1474	928.436	928.436		1.79186	1.99367	0.0201815	1.7141	1.75447	1.73429		1.32461	1.41974	0.00951223	1.30699
N.B.	In red are input values
	In blu are output values, to be used in the mag_field file
