# Supplementary material for: Temporal and spatial earthquake clustering revealed through comparison of millennial strain-rates from 36Cl cosmogenic exposure dating and decadal GPS strain-rate
Source: Sci Rep. 2021 Dec 2;11:23320. doi: 10.1038/s41598-021-02131-3 (PMC8639784; doi:10.1038/s41598-021-02131-3)
Supplement: Supplementary file 6 — Supplementary Information 6. [file 41598_2021_2131_MOESM6_ESM.xlsx]

## Sheet: Sheet1
SUPPLEMENT S2b.iii	Colluvium composition for the "Colluvium file" in the Beck et al., 2018, code.
Site	As	Ba	Be	Bi	Cd	Ce	Co	Cr	Cs	Cu	Dy	Er	Eu	Ga	Gd	Ge	Hf	Ho	In	La	Lu	Mo	Nb	Nd	Ni	Pb	Pr	Rb	Sb	Sm	Sn	Sr	Ta	Tb	Th	Tm	U	V	W	Y	Yb	Zn	Zr	SiO2 (Si)	Al2O3 (Al)	Fe2O3 (Fe)	MnO (Mn)	MgO (Mg)	CaO (Ca)
	ppm	ppm	ppm	ppm	ppm	ppm	ppm	ppm	ppm	ppm	ppm	ppm	ppm	ppm	ppm	ppm	ppm	ppm	ppm	ppm	ppm	ppm	ppm	ppm	ppm	ppm	ppm	ppm	ppm	ppm	ppm	ppm	ppm	ppm	ppm	ppm	ppm	ppm	ppm	ppm	ppm	ppm	ppm	%	%	%	%	%	%
FIAM	2.12304	69.2387	0.767808	0.090432	0.453024	18.334	3.00768	13.2587	2.01571	42.8416	0.953246	0.513712	0.285792	2.77334	1.1627	0.233472	0.820704	0.180384	0	9.76714	0.0795818	0.062304	3.50611	7.65525	44.8838	6.01966	2.09139	16.9498	0.149664	1.4124	0.576	153.026	0.245184	0.16608	3.57811	0.132952	0.904316	16.8038	0.320736	6.12576	0.50076	20.6928	36.7138	5.36818	2.34804	0.914659	0.0214516	0.667379	49.1232
GDM	1.90189	62.213	0.687828	0.081012	0.405834	16.3544	2.69438	11.8775	1.80574	40.9721	0.842886	0.455542	0.256022	2.48445	1.02994	0.209152	0.735214	0.161594	0	8.74973	0.0702225	0.055814	3.14089	6.79727	42.069	5.39261	1.86422	15.1842	0.134074	1.25207	0.516	110.936	0.219644	0.14878	3.20539	0.065532	0.712107	15.0534	0.287326	5.48766	0.44161	18.5373	32.1649	4.87245	2.0888	0.816813	0.0177355	0.563683	50.044
Parasano	1.81343	59.9829	0.655836	0.077244	0.386958	15.6822	2.56906	11.3251	1.72175	48.8121	0.817694	0.440254	0.244114	2.3689	0.996782	0.199424	0.701018	0.154078	0	8.34276	0.0680557	0.053218	2.9948	6.5536	49.3572	5.14179	1.78931	14.4779	0.127838	1.21055	0.492	143.394	0.209428	0.14186	3.1212	0.062484	0.72852	14.3533	0.273962	5.23242	0.42992	17.6751	31.527	4.62601	2.00874	0.75561	0.0155323	0.585352	50.7341
PESC	1.94612	62.8088	0.703824	0.082896	0.415272	16.7347	2.75704	12.1538	1.84774	54.9382	0.862488	0.466136	0.261976	2.54223	1.05389	0.214016	0.752312	0.165352	0	8.95321	0.07164	0.057112	3.21394	6.95534	55.2435	5.51802	1.90758	15.5373	0.137192	1.28119	0.528	145.094	0.224752	0.15224	3.27994	0.067056	0.540923	15.4035	0.294008	5.61528	0.45188	18.9684	32.9129	4.86797	2.1298	0.836104	0.0186907	0.590531	49.6192
San Seb	4.423	133.414	1.5996	0.1884	0.9438	38.0334	6.266	27.6222	4.1994	12.4352	1.9602	1.0594	0.5954	5.7778	2.3952	0.4864	1.7098	0.3758	0	20.3482	0.159	0.1298	7.3044	15.8076	21.614	12.541	4.3354	35.312	0.3118	2.9118	1.2	126.758	0.5108	0.346	7.4544	0.1524	1.1424	35.008	0.6682	12.762	1.027	43.11	74.802	10.7878	4.745	1.8366	0.0376	0.7906	43.0402
Tremonte	2.07881	67.4505	0.751812	0.088548	0.443586	17.9552	2.94502	12.9824	1.97372	45.1127	0.933882	0.503218	0.279838	2.71557	1.13899	0.228608	0.803606	0.176626	0	9.56365	0.0773043	0.061006	3.43307	7.49469	46.5359	5.89425	2.04824	16.5966	0.146546	1.38356	0.564	141.702	0.240076	0.16262	3.56187	0.071628	0.77061	16.4538	0.314054	5.99814	0.49064	20.2617	35.9278	5.25263	2.287	0.866593	0.0188717	0.602341	49.7291
Average	2.38105	75.8513	0.861118	0.101422	0.508079	20.5156	3.3732	14.87	2.26068	40.852	1.06173	0.573044	0.320524	3.11038	1.29625	0.261845	0.920442	0.202306	0	10.9541	0.0876341	0.0698757	3.9322	8.54396	43.2839	6.75122	2.33936	19.0096	0.167852	1.57526	0.646	136.818	0.274981	0.186263	4.03349	0.0920087	0.799813	18.846	0.359714	6.87021	0.556968	23.2075	40.6747	5.96251	2.60123	1.0044	0.021647	0.633314	48.7149
STD	1.11342	31.4284	0.402674	0.0474267	0.237587	9.55633	1.57737	6.95345	1.05713	16.3527	0.490635	0.265498	0.149882	1.45447	0.599985	0.122443	0.430415	0.0946016	0	5.12233	0.0389836	0.0326751	1.83877	3.96441	12.7615	3.15699	1.08897	8.88923	0.0784907	0.729631	0.302081	16.8874	0.128586	0.0871	1.86758	0.0431154	0.227989	8.8127	0.168209	3.21263	0.256759	10.8523	18.6561	2.63194	1.17004	0.453382	0.00886603	0.0931218	3.11547
[truncated: 13 more columns]
