# Supplementary material for: Temporal and spatial earthquake clustering revealed through comparison of millennial strain-rates from 36Cl cosmogenic exposure dating and decadal GPS strain-rate
Source: Sci Rep. 2021 Dec 2;11:23320. doi: 10.1038/s41598-021-02131-3 (PMC8639784; doi:10.1038/s41598-021-02131-3)
Supplement: Supplementary file 10 — Supplementary Information 10. [file 41598_2021_2131_MOESM10_ESM.xlsx]

## Sheet: Sheet1
This study	SUPPLEMENT S2e	Calculations of slip-rates over the full scarp age and comparison with pre-existing data
Fault
Milesi					Offset in 3 Myrs (m)	Offset in 4 Myrs (m)	Deligiannakis et al. 2018	Geological throw from Literature (Ganas et al., 2004; Grutzner et al., 2016)
Milesi	Time period (years)	Slip (mm)	Slip-rate (mm/yr)	Comment			Slip-rate (mm/yr)	m
Milesi Least Squares	30000	6530	0.217667	Upper bound
Malakasa	50000	6530	0.1306	Lower bound
Malakasa	43000	6530	0.15186	Preferred	455.581	607.442	0.3	1000
Malakasa Least Squares	10000	6120	0.612	Upper bound
Fili	30000	6120	0.204	Lower bound
Fili	13000	6120	0.470769	Preferred	1412.31	1883.08	0.4	2000
Fili Least Squares	5000	3980	0.796	Upper bound
	20000	3980	0.199	Lower bound
	15000	3980	0.265333	Preferred	796	1061.33	0.17	750
