# Supplementary material for: Temporal and spatial earthquake clustering revealed through comparison of millennial strain-rates from 36Cl cosmogenic exposure dating and decadal GPS strain-rate
Source: Sci Rep. 2021 Dec 2;11:23320. doi: 10.1038/s41598-021-02131-3 (PMC8639784; doi:10.1038/s41598-021-02131-3)
Supplement: Supplementary file 14 — Supplementary Information 14. [file 41598_2021_2131_MOESM14_ESM.xlsx]

## Sheet: Sheet1
Supplement S4 Calculations of GPS strain and 36Cl strain																																			Graph Plotting GPS
Calculations of GPS Strain
Site	Lon	Lat	Ve	Vn	Se (error)	Sn (error)	RHO	T (yrs)	Lon UTM	Lon Corrected for zone	Lat UTM	UTM Zone	Deformed Lon UTM	Deformed Lat UTM	Deformed minus undeformed Lon	Deformed minus undeformed Lat	Check	Check	Undeformed Distance (N-S)	Deformed distance (N-S)	N-S change	N-S Nanostrain (parts per billion) in 4.66 years	N-S Nanostrain/yr (parts per billion)	Undeformed Distance (E-W)	Deformed distance (E-W)	E_W change	E-W Nanostrain (parts per billion) in 4.66 years	E-W Nanostrain/yr (parts per billion)	Undeformed Distance (Hypotenuse) extension towards 220 degrees	Deformed distance (Hypotenuse)	Hypotenuse change	Hypotenuse Nanostrain (parts per billion) in 4.66 years	Hypotenuse Nanostrain/yr (parts per billion)							Strain-rate on each fault assuming 7 faults are sharing the regional extension, i.e. each fault achieves 14% of the regional strain-rate. (Hypotenuse Nanostrain/yr)
	degrees	degrees	(mm/yr)	(mm/yr)	(mm/yr)	(mm/yr)									(m)	(m)			(m)	(m)	(m)			(m)	(m)	(m)			(m)	(m)	(m)				N-S nanostrain/yr	E-W nanostrain/yr	Hypotenuse Nanostrain/yr	Time
025A	24.113	38.574	-13.97	-24.43	0.18	0.18	-0.013	4.66	248494	771198	4.27346e+06	35S	771198	4.27346e+06	-0.0651002	-0.113844	-0.0651002	-0.113844																	17.1855	43.555	27.5459	-20000
007A	23.541	38.042	-16.07	-25.46	0.19	0.18	-0.01	4.66	722983	722983	4.21352e+06	34S	722983	4.21352e+06	-0.0748862	-0.118644	-0.0748862	-0.118644	59934.3	59934.3	0.0047998	80.0844	17.1855	48215	48215	0.009786	202.966	43.555	76920.7	76920.7	0.00987385	128.364	27.5459		17.1855	43.555	27.5459	0		3.85643
Calculations of 36Cl strain
Site	Slip (m)	Mean time (years)	Mean time (+500)	Mean time (-500)	Duration ±500 years	Mean time( +1000)	Mean time (-1000)	Duration ±1000 years	Mean time (+2000)	Mean time (-2000)	Duration ±2000 years	Preferred duration (from modelling) +XXX	Preferred duration (from modelling) -XXX	Preferred duration (from modelling)	Distance along transect (km)		Undeformed Distance (N-S)	Deformed distance assuming 45 degree dip and N-S strain	Horizontal change assuming 45o dip and dip-slip (m)	Nanostrain	Nanostrain/yr (parts per billion) ±500 YEARS	Nanostrain/yr (parts per billion) ±1000 YEARS	Nanostrain/yr (parts per billion) ±2000 YEARS	Preferred cluster duration (yrs)	Preferred nanostrain (ppb)	Oldest age (yrs)	Youngest ages (yrs)	Cluster duration (yrs)	Graph Plotting 36Cl	Strain ±500		Strain ±1000		Strain ±2000		Preferred nanostrain (ppm)			Iterated Cluster duration (years)
Milesi 1	3.5	-9000	-8500	-9500	1000	-8000	-10000	2000	-7000	-11000	4000	-7000	-11000	4000	43.272		59934.3	59937.8	3.5	58397.3	58.3973	29.1987	14.5993	4000	14.5993	-11000	-7000	4000		58.3973	-8500	29.1987	-8000	14.5993	-7000	14.5993	-11000		15000	3.89315
																														58.3973	-9500	29.1987	-10000	14.5993	-11000	14.5993	-7000
Milesi 2	1	-4000	-3500	-4500	1000	-3000	-5000	2000	-2000	-6000	4000	-3000	-5000	2000	43.272		59934.3	59935.3	1	16684.9	16.6849	8.34247	4.17124	2000	8.34247	-5000	-3000	2000		16.6849	-3500	8.34247	-3000	4.17124	-2000	8.34247	-5000		4300	3.88022
																														16.6849	-4500	8.34247	-5000	4.17124	-6000	8.34247	-3000
Malakasa 1	3	-13500	-13000	-14000	1000	-12500	-14500	2000	-11500	-15500	4000	-11000	-16000	5000	48.623		59934.3	59937.3	3	50054.8	50.0548	25.0274	12.5137	5000	10.011	-16000	-11000	5000		50.0548	-13000	25.0274	-12500	12.5137	-11500	10.011	-16000		13000	3.85037
																														50.0548	-14000	25.0274	-14500	12.5137	-15500	10.011	-11000
Malakasa 2	3.1	-2250	-1750	-2750	1000	-1250	-3250	2000	-250	-4250	4000	-1000	-3500	2500	48.623		59934.3	59937.4	3.1	51723.3	51.7233	25.8617	12.9308	2500	20.6893	-3500	-1000	2500		51.7233	-1750	25.8617	-1250	12.9308	-250	20.6893	-3500		13400	3.85995
																														51.7233	-2750	25.8617	-3250	12.9308	-4250	20.6893	-1000
Fili	2.5	-1250	-750	-1750	1000	-250	-2250	2000	750	-3250	4000	0	-2500	2500	63.168		59934.3	59936.8	2.5	41712.4	41.7124	20.8562	10.4281	2500	16.6849	-2500	0	2500		41.7124	-750	20.8562	-250	10.4281	750	16.6849	-2500		10800	3.86226
																														41.7124	-1750	20.8562	-2250	10.4281	-3250	16.6849	0
