# Supplementary material for: Temporal and spatial earthquake clustering revealed through comparison of millennial strain-rates from 36Cl cosmogenic exposure dating and decadal GPS strain-rate
Source: Sci Rep. 2021 Dec 2;11:23320. doi: 10.1038/s41598-021-02131-3 (PMC8639784; doi:10.1038/s41598-021-02131-3)
Supplement: Supplementary file 15 — Supplementary Information 15. [file 41598_2021_2131_MOESM15_ESM.xlsx]

## Sheet: Sheet1
SUPPLEMENT S5	Analysis of the fault behaviour
Fault	Fault Number from Deligiannakis et al. 2018	Length (km)	Expected Magnitude (Mw)	Maximum displacement per earthquake (m)	Post-glacial throw (m)	Post-glacial throw-rate (mm/yr) (since 15 ka)	Expected number of surface slip events in maximum displacement earthquakes	Implied earthquake recurrence interval (years)	Post 15 ka slip inferred from 36Cl data (m)	Post-glacial throw-rate inferred from 36Cl data (mm/yr) (post 15 ka)	Cluster Duration (years)	Throw in Cluster (m)	% of post-glacial throw accomodated in a cluster	Number of events expected in a cluster	Recurrence interval within a cluster (years)	Throw-rate in a cluster (mm/yr)	Throw-rate difference factor	Earthquake recurrence interval difference factor			Information on the long-term history of faults is from:
Fili	15	13.3	6.3	0.52	2.6	0.17	5	3000	4	0.266667	4500	3.3	82.5	6.34615	709.091	0.733333	4.31373	4.23077			Papanikolaou, D., & Papanikolaou, I. (2007). Geological, geomorphological and tectonic structure of NE Attica and seismic hazard implications for the northern edge of the Athens plain. Bulletin of the Geological Society of Greece, 40(1), 425-438.
Malakasa	2	17.7	6.5	0.8	6	0.4	7.5	2000	3	0.2	2000	3	100	3.75	533.333	1.5	3.75	3.75
Milesi	1	9.7	6.2	0.32	4.5	0.3	14.0625	1066.67	4.5	0.3	3000	3.5	77.7778	10.9375	274.286	1.16667	3.88889	3.88889
